# Supplementary material for: Natural Hosts and Genetic Diversity of the Emerging Tomato Leaf Curl New Delhi Virus in Spain
Source: Front Microbiol. 2019 Feb 20;10:140. doi: 10.3389/fmicb.2019.00140 (PMC6391364; doi:10.3389/fmicb.2019.00140)
Supplement: TABLE S1 — Number of ToLCNDV isolates that were randomly selected according to the plant host species, year and location in order to perform RCA and NGS sequencing analysis. [file Table_1.xlsx]

## Sheet: Table 1S
	Family	Plant specie	Year	2012	2013	2014		2015		2016
			Location	MU	MU	MU	AL	MU	AL	MU	AL	CLM	Total
	Cucurbitaceae	Melon		-	2	2	-	2	1	5	5	8	25
	Cucurbitaceae	Zucchini		6	4	3	1	-	2	15	3	2	35
	Cucurbitaceae	Pumpkin		-	-	-	-	1	1	1	3	-	6
	Cucurbitaceae	Cucumber		-	-	-	-	2	-	2	2	-	6
	Cucurbitaceae	Ecballium elaterium		-	-	-	-	-	-	1	-	-	1
	Solanaceae	Tomato		-	-	-	-	1	-	-	-	-	1
	Solanaceae	Datura stramonium		-	-	-	-	2	-	3	-	-	5
			Total	6	6	5	1	8	4	26	13	10	80
