# Supplementary material for: Natural Hosts and Genetic Diversity of the Emerging Tomato Leaf Curl New Delhi Virus in Spain
Source: Front Microbiol. 2019 Feb 20;10:140. doi: 10.3389/fmicb.2019.00140 (PMC6391364; doi:10.3389/fmicb.2019.00140)
Supplement: TABLE S2 — Number of viral reads, mapped nucleotides and percentage identity with the reference genome for the 80 ToLCNDV consensus sequences. [file Table_2.xlsx]

## Sheet: Hoja1
	Sample_name	Viral reads	mapped nucleotides	Identity %
	MU.14.ZU/21.1	263427	51468017	99.9999
	MU.15.ME/9.1	185095	38995258	99.9997
	MU.14.ME/15.1	182279	37382572	99.9998
	MU.16.PU/26.1	165861	18588043	99.9997
	AL.14.ZU/19.1	164393	34592521	99.9999
	MU.16.ZU/30.1.2	154532	18521199	99.9997
	MU.12.ZU/6.3	154149	29677340	99.9999
	MU.16.ZU/4.1	145229	18440037	99.9997
	MU.16.ZU/31.1	130894	15524103	99.9998
	AL.16.PU/24.1	128332	16572394	99.9997
	CLM.16.ME/13.3	125363	13434238	99.9998
	MU.16.ZU/7.1	122505	15755269	99.9998
	MU.16.ZU/3.1	118179	17043652	99.9997
	CLM.16.ME/12.3	111316	12671889	99.9998
	CLM.16.ME/4.2	109550	12685194	99.9998
	AL.16.PU/25.1	109161	12954515	99.9996
	MU.16.ME/7.1	108710	14110693	99.9996
	AL.15.ME/13.1	102861	20868651	99.9997
	CLM.16.ME/11.2	102533	11553142	99.9998
	MU.13.ZU/1.1	101930	18617017	99.9998
	MU.16.DA/5.1	99250	11616087	99.9997
	MU.15.CU/3.1	97111	18943319	99.9997
	MU.16.ME/10.1	86382	10277671	99.9997
	MU.14.ZU/27.1	84138	16274041	99.9999
	MU.16.ZU/2.3	80020	10576491	99.9999
	MU.16.ME/2.1	79980	10284916	99.9996
	AL.16.ME/15.1	79328	11083669	99.9996
	CLM.16.ME/5.2	78847	11851205	99.9998
	AL.16.ME/14.1	76916	11833311	99.9997
	AL.16.ME/11.1	74902	10468889	99.9996
	MU.16.ZU/5.1	71819	8996649	99.9998
	MU.16.ZU/1.3	71769	8055436	99.9999
	MU.14.ME/5.1	69685	13892511	99.9998
	MU.16.ME/6.1	68399	10071062	99.9999
	AL.16.CU/22.1	67164	10507478	99.9995
	MU.13.ZU/2.2	66280	13636583	99.9998
	AL.15.ZU/1.1	64370	12693035	99.9998
	CLM.16.ZU/7.3	64290	8396600	100
	MU.14.ZU/17.1	63873	12228585	100
	MU.13.ZU/1.2	61306	11753166	99.9998
	MU.16.DA/6.2	59450	7719400	99.9998
	AL.16.ZU/12.1	58231	7958806	99.9998
	MU.12.ZU/3.3	58011	10326012	99.9998
	MU.15.TO/2.6	57223	11823051	99.9997
	MU.16.CU/21.1	56900	6894318	99.9995
	MU.16.ZU/30.1	56869	8692080	99.9998
	AL.16.PU/8.1	55775	7065125	99.9998
	MU.16.EC/2.1	53922	6076537	99.9997
	MU.16.ZU/3.4	51634	6593882	99.9999
	AL.16.ZU/17.1	51034	6542086	99.9996
	MU.15.PU/5.3	50753	10433160	99.9999
	MU.13.ME/4.2	49532	9527578	99.9998
	MU.16.ME/4.1	45635	6863552	99.9998
	MU.16.ZU/4.2	45496	5599729	99.9999
	MU.15.ME/2.2	44792	8597515	99.9998
	MU.15.DA/1.1	44734	9295855	99.9998
	MU.15.DA/1.2	40018	7279136	99.9996
	MU.13.ZU/2.3	36980	7108728	99.9999
	AL.16.ME/13.1	36515	5821418	99.9999
	AL.16.ZU/16.1	36324	5175593	99.9999
	AL.15.PU/2.1	34332	6881281	99.9998
	CLM.16.ZU/2.4	32759	3579000	100
	MU.13.ME/4.3	32451	5204813	99.9999
	MU.12.ZU/1.1	30746	5595871	99.9998
	MU.12.ZU/3.2	28717	5056341	99.9999
	AL.15.ZU/2.1	28696	5675809	99.9999
	AL.16.ME/9.1	28485	3359607	100
	MU.16.ZU/33.1	27896	3056637	100
	MU.16.ZU/35.1	23509	2894383	100
	MU.15.CU/4.1	19143	3652850	99.9999
	MU.16.DA/4.3	14568	2345775	100
	CLM.16.ME/6.1	4380	580372	100
	CLM.16.ME/14.1	3943	376177	100
	CLM.16.ME/2.3	3110	360286	100
	MU.16.ZU/32.1	2840	316919	100
	MU.12.ZU/1.2	2705	301854	100
	MU.12.ZU/6.2	2700	301296	100
	MU.16.CU/20.1	2545	283999	100
	MU.16.ZU/33.1.2	2533	282660	100
	AL.16.CU/23.1	2521	281321	100
