# Supplementary material for: Natural Hosts and Genetic Diversity of the Emerging Tomato Leaf Curl New Delhi Virus in Spain
Source: Front Microbiol. 2019 Feb 20;10:140. doi: 10.3389/fmicb.2019.00140 (PMC6391364; doi:10.3389/fmicb.2019.00140)
Supplement: TABLE S4 — Statistic results for each PCA dimension from ToLCNDV-B genome, displaying the correlation coefficient and p-value for each variable analyzed. [file Table_4.xlsx]

## Sheet: Table 3S
	ToLCNDV DNA-B
	PCA dimension 1 (49.13%)			PCA dimension 2 (17.28%)
	Variables			Variables
	Name	Correlation coef	p-value	Name	Correlation coef	p-value
	SNPs	0.9210	1.23389e-19	Double strand recombinations	0.7452	2.8481e-09
	Haplotype number	0.8507	7.15215e-14	Shannon Index	0.3783698	0.00952012
	Transversions_rel	0.8505	7.31103e-14	ShannonLogH	0.3730828	0.0106593
	Transitions	0.8334	6.61741e-13	Mutation frequency CP	-0.4440777	0.00199116
	Nucleotide Diversity	0.8113	8.00214e-12	Mutation frequency AV2	-0.5178610	0.000227812
	Indels	0.7907	6.259e-11	Mutation Frequency	-0.6779232	2.27072e-07
	Mutation frequency AV2	0.6561	7.41282e-06	Factors
	Mutation frequency CP	0.6433	1.41903e-06	Name	R2	p-value
	Shannon Index	0.6379	1.85042e-06	Year	0.6825412	9.12965e-10
	Same strand recombinations	0.6203	4.24741e-06	Plant	0.2071885	0.0449702
	Mutation Frequency	0.3968	0.0063178	Categories
	Double strand recombinations	0.3006	42301.2	Name	Estimate	p-value
	Categories			2014	2.1977	1.0365e-06
	Name	Estimate	p-value	Zucchini	0.9519074	0.00996814
	2016	1.5902	0.0113	2016	-1.7813	1.41638e-07
	Alicante	0.9936	0.0437
	2012	-19175	0.02210079
